# Supplementary material for: Assessing the Differential Methylation Analysis Quality for Microarray and NGS Platforms
Source: Int J Mol Sci. 2023 May 11;24(10):8591. doi: 10.3390/ijms24108591 (PMC10218268; doi:10.3390/ijms24108591)
Supplement: Supplementary file 1 [file ijms-24-08591-s001.zip]

Archive with 1 entries (1 files):
- ijms-2368233-supplementary.pdf
